# Supplementary material for: The experience of fear and psychological distress among migrants in Spain
Source: Front Psychol. 2025 Aug 1;16:1628841. doi: 10.3389/fpsyg.2025.1628841 (PMC12354457; doi:10.3389/fpsyg.2025.1628841)
Supplement: Supplementary file 2 [file Table_1.xlsx]

## Sheet: Dataset for Fear and PD
Number	Country	Age	Gender	Immig_Status	Employment	Social_netwo	Spanish_prof	Educat_att	Length_stay	f1	f2	f3	f4	Pd1	Pd2	Pd3	Pd4	Pd5	Pd6	Pd7	Pd8	Pd9	Pd10	SUM_PD	LEVEL_PD	MEAN_PD	fear1	fear2	fear3	fear4	fear_SUM	RES_1
1	33	23	1	1	2	1	2	4	2	2	2	2	2	4	5	3	4	3	4	5	5	4	5	42	4	4.2	1	1	1	1	4	1.15926
2	43	24	1	2	2	2	2	3	1	2	2	2	1	3	2	2	2	2	2	3	4	2	2	24	2	2.4	1	1	1	0	3	-0.657312
3	11	27	1	2	2	1	2	3	1	2	2	2	1	3	2	4	2	4	4	3	5	4	1	32	4	3.2	1	1	1	0	3	0.300438
4	44	52	2	1	1	1	1	4	7	2	2	2	2	5	4	4	5	3	3	4	4	4	4	40	4	4	1	1	1	1	4	1.28735
5	15	64	2	2	2	1	1	4	1	1	2	2	1	3	4	2	3	3	3	3	1	2	1	25	3	2.5	0	1	1	0	2	0.102937
6	15	50	2	1	2	1	1	3	7	2	2	1	2	4	4	2	2	3	3	3	4	2	3	30	4	3	1	1	0	1	3	0.367019
7	15	61	1	2	2	1	1	3	1	1	2	2	1	1	2	1	2	3	2	2	1	1	2	17	1	1.7	0	1	1	0	2	-0.699286
8	15	44	2	1	2	1	1	3	7	2	2	2	2	4	2	1	1	2	1	2	2	1	1	17	1	1.7	1	1	1	1	4	-1.18025
9	22	47	1	2	2	1	1	3	2	2	2	2	1	2	4	4	4	3	3	4	4	3	2	33	4	3.3	1	1	1	0	3	0.57765
10	32	22	1	2	2	1	2	3	1	2	2	2	2	3	4	1	2	2	2	2	5	2	1	24	2	2.4	1	1	1	1	4	-0.737355
11	15	40	2	2	1	1	2	3	2	2	2	2	2	3	4	4	5	3	5	3	5	4	2	38	4	3.8	1	1	1	1	4	0.89879
12	34	45	2	2	2	1	1	3	5	2	2	2	2	3	4	4	4	4	4	5	5	4	2	39	4	3.9	1	1	1	1	4	0.942081
13	9	40	2	1	1	1	1	3	7	2	2	2	2	5	5	5	4	4	3	5	5	4	4	44	4	4.4	1	1	1	1	4	1.57366
14	15	34	2		1	1	2	3	1	1	2	2	2	3	3	3	2	3	4	3	4	2	1	28	3	2.8	0	1	1	1	3
15	9	35	2	1	2	1	1	3	7	1	1	1	1	2	3	1	1	3	1	1	4	2	1	19	1	1.9	0	0	0	0	0	-0.303838
16	15	45	2	1	1	1	1	3	7	1	1	2	1	3	2	1	1	1	1	1	1	1	1	13	1	1.3	0	0	1	0	1	-0.90771
17	15	21	1	1	1	1	1	3	7	1	1	1	1	2	2	1	2	1	2	3	4	3	2	22	2	2.2	0	0	0	0	0	-0.0184778
18	44	43	2	1	2	1	1	3	7	1	2	2	2	2	2	1	1	2	1	1	2	1	1	14	1	1.4	0	1	1	1	3	-1.2993
19	20	57	2	1	1	1	1	3	7	1	1	1	1	2	2	1	1	1	2	2	2	1	2	16	1	1.6	0	0	0	0	0	-0.303595
20	65	50	2	2	2	1	1	4	1	1	2	1	1	3	3	1	2	3	2	2	2	2	1	21	2	2.1	0	1	0	0	1	-0.239285
21	65	56	2	1	2	1	1	3	2	1	1	1	2	4	3	1	2	2	1	2	2	2	1	20	2	2	0	0	0	1	1	-0.195293
22	65	64	2	1	1	1	1	4	1	1	2	2	1	4	4	4	3	3	4	4	3	3	2	34	4	3.4	0	1	1	0	2	1.18189
23	65	61	2	1	2	1	1	4	2	1	2	1	1	2	2	1	2	2	1	2	3	1	1	17	1	1.7	0	1	0	0	1	-0.447921
24	15	58	2	1	2	1	1	3	7	2	2	1	2	4	4	4	3	3	4	3	2	3	2	32	4	3.2	1	1	0	1	3	0.642815
25	9	65	2	2	2	2	1	3	7	2	2	2	2	4	4	4	4	4	5	3	5	5	2	40	4	4	1	1	1	1	4	1.10224
26	65	52	2	2	2	1	1	4	2	1	1	2	1	2	4	1	2	4	1	2	3	2	3	24	2	2.4	0	0	1	0	1	0.0796637
27	65	51	2	1	2	1	1	4	2	2	1	1	1	3	3	1	3	3	1	3	3	2	3	25	3	2.5	1	0	0	0	1	0.257334
28	15	52	2	2	2	1	1	4	1	2	2	1	1	5	4	4	3	5	4	4	4	4	4	41	4	4.1	1	1	0	0	2	1.58924
29	34	37	2	1	2	2	1	3	7	2	2	2	2	4	4	5	5	3	4	5	5	4	3	42	4	4.2	1	1	1	1	4	1.1241
30	15	27	2	1	2	1	1	3	1	2	1	1	1	1	2	2	2	2	2	3	3	2	2	21	2	2.1	1	0	0	0	1	-0.370054
31	15	32	1	2	2	1	1	4	1	2	1	1	1	2	2	2	2	2	3	2	3	2	2	22	2	2.2	1	0	0	0	1	-0.283627
32	15	34	1	2	2	1	1	4	1	1	1	1	1	2	2	1	1	2	1	1	3	1	1	15	1	1.5	0	0	0	0	0	-0.774257
33	15	32	2	2	2	1	1	4	1	2	1	1	2	3	4	4	4	4	3	4	4	4	4	38	4	3.8	1	0	0	1	2	1.09975
34	65	36	1	2	1	1	1	4	4	2	1	2	2	3	3	2	3	3	1	2	4	2	1	24	2	2.4	1	0	1	1	3	-0.334767
35	56	37	1	1	1	1	1	4	7	2	1	1	1	4	2	1	3	3	2	1	4	2	1	23	2	2.3	1	0	0	0	1	0.042694
36	15	67	1	2	2	1	1	4	6	1	2	1	2	3	2	1	2	4	2	4	5	3	1	27	3	2.7	0	1	0	1	2	0.357561
37	9	47	2	1	2	1	1	3	7	2	2	2	2	2	4	3	4	3	4	4	2	2	1	29	3	2.9	1	1	1	1	4	0.0481748
38	11	42	1	2	2	1	2	3	7	2	2	2	1	5	3	2	3	2	3	3	5	2	1	29	3	2.9	1	1	1	0	3	0.142556
39	49	43	2	1	1	1	1	3	7	1	2	2	1	3	3	2	4	4	4	3	5	4	1	33	4	3.3	0	1	1	0	2	0.882921
40	9	45	2	1	1	1	1	3	7	2	2	2	1	4	2	1	1	2	1	1	2	1	1	16	1	1.6	1	1	1	0	3	-0.988551
41	15	53	2	1	1	1	1	3	7	2	2	2	1	1	3	1	2	2	1	2	1	1	1	15	1	1.5	1	1	1	0	3	-1.01275
42	15	25	1	2	1	1	1	3	4	1	2	1	1	2	2	1	1	2	1	3	2	2	3	19	1	1.9	0	1	0	0	1	-0.558145
43	15	42	2	1	1	1	1	3	7	2	2	2	2	4	4	4	4	4	4	4	4	4	4	40	4	4	1	1	1	1	4	1.19261
44	65	62	1	1	2	1	1	4	1	2	2	2	1	3	4	3	4	4	3	4	4	3	4	36	4	3.6	1	1	1	0	3	1.10691
45	65	53	2	1	2	2	1	4	1	2	2	1	1	3	3	2	3	3	3	1	2	3	2	25	3	2.5	1	1	0	0	2	-0.0434645
46	65	40	2	2	1	2	1	4	1	2	2	2	2	3	3	1	1	3	1	3	1	3	1	20	2	2	1	1	1	1	4	-1.04282
47	9	20	2	1	2	1	1	3	1	2	2	1	1	3	4	3	4	4	3	4	5	3	1	34	4	3.4	1	1	0	0	2	0.673204
48	57	46	1	1	2	1	1	4	7	2	1	1	1	3	3	1	1	1	1	1	5	1	1	18	1	1.8	1	0	0	0	1	-0.463838
49	53	62	1	1	2	1	1	3	7	1	2	2	2	4	4	4	4	3	3	4	4	3	3	36	4	3.6	0	1	1	1	3	1.10691
50	22	37	2	2	2	2	1	2	1	2	2	2	2	2	4	2	2	4	1	4	1	4	1	25	3	2.5	1	1	1	1	4	-0.663043
51	35	30	1	2	2	1	2	3	4	1	2	2	2	1	1	1	1	2	2	2	2	1	2	15	1	1.5	0	1	1	1	3	-1.37114
52	44	29	2	1	2	2	2	4	6	1	2	1	1	3	2	1	2	1	2	2	3	1	1	18	1	1.8	0	1	0	0	1	-0.768154
53	15	46	1	1	1	2	1	3	7	1	1	1	1	1	1	1	1	1	1	3	2	2	1	14	1	1.4	0	0	0	0	0	-0.710942
54	9	32	2	1	2	1	1	3	7	2	2	2	2	4	3	1	2	2	2	4	4	3	5	30	4	3	1	1	1	1	4	0.00605707
55	9	34	2	1	1	1	1	4	7	2	2	2	2	4	4	4	4	3	2	3	5	2	1	32	4	3.2	1	1	1	1	4	0.316809
56	65	29	2	2	2	2	1	4	1	2	1	1	1	2	3	2	4	4	4	5	5	4	3	36	4	3.6	1	0	0	0	1	0.932423
57	44	66	2	1	2	1	1	3	7	1	1	1	1	3	1	1	1	1	1	1	3	3	2	17	1	1.7	0	0	0	0	0	-0.210128
58	43	35	1	1	2	1	2	3	7	2	2	2	1	4	2	1	5	5	2	5	5	2	1	32	4	3.2	1	1	1	0	3	0.46338
59	57	47	1	1	2	1	1	4	6	2	2	2	2	5	4	2	5	3	3	3	4	3	4	36	4	3.6	1	1	1	1	4	0.774375
60	4	41	2	1	2	1	1	4	7	1	2	2	2	3	4	3	2	3	2	2	3	3	1	26	3	2.6	0	1	1	1	3	-0.118252
61	62	52	2	1	1	1	1	3	7	1	2	1	1	4	3	1	1	2	1	2	2	1	1	18	1	1.8	0	1	0	0	1	-0.341388
62	5	31	1	1	1	2	1	4	3	2	1	1	1	2	2	1	1	2	2	1	2	1	1	15	1	1.5	1	0	0	0	1	-0.94348
63	4	53	1	1	2	2	1	3	7	1	1	2	2	2	2	2	4	3	4	4	4	2	2	29	3	2.9	0	0	1	1	2	0.382736
64	4	50	1	1	2	1	1	3	7	1	2	2	2	2	2	2	1	5	1	2	2	1	1	19	1	1.9	0	1	1	1	3	-0.706781
65	4	52	1	1	1	2	3	1	7	1	1	1	1														0	0	0	0	0
66	4	52	2	1	2	2	2	3	6	1	1	2	2	4	5	4	4	5	4	5	4	5	3	43	4	4.3	0	0	1	1	2	1.75934
67	45	34	2	1	2	1	1	3	7	1	1	1	1	3	3	2	2	3	2	3	2	2	3	25	3	2.5	0	0	0	0	0	0.286688
68	4	21	2	1	2	1	1	4	7	1	1	1	2	4	5	5	4	4	4	4	5	5	5	45	4	4.5	0	0	0	1	1	1.9731
69	4	38	2	1	2	1	2	3	2	1	2	2	2	3	3	1	1	4	1	1	5	1	1	21	2	2.1	0	1	1	1	3	-0.634397
70	41	53	1	1	2	2	2	4	4	1	1	2	1	4	2	5	3	3	1	3	1	2	1	25	3	2.5	0	0	1	0	1	0.185434
71	4	36	2	1	2	1	1	4	7	1	2	2	2	1	4	1	2	1	1	1	2	1	1	15	1	1.5	0	1	1	1	3	-1.26562
72	10	42	2	1	1	1	1	4	3	2	1	1	1	1	2	2	2	1	1	1	4	1	1	16	1	1.6	1	0	0	0	1	-0.636133
73	44	36	1	1	1	1	1	4	1	1	1	1	1	2	2	1	1	3	1	1	1	1	1	14	1	1.4	0	0	0	0	0	-0.67636
74	20	29	2	1	2	1	1	4	3	2	2	2	2	2	4	2	2	4	4	2	3	1	2	26	3	2.6	1	1	1	1	4	-0.422366
75	34	22	2	1	1	1	1	4	1	2	1	2	2	5	1	1	5	5	5	3	5	1	1	32	4	3.2	1	0	1	1	3	0.393535
76	30	24	1	1	2	1	1	4	1	1	2	2	1	2	3	1	1	2	2	2	2	2	2	19	1	1.9	0	1	1	0	2	-0.762698
77	53	32	2	1	2	1	1	4	7	2	2	1	1	4	3	2	2	2	2	3	4	2	3	27	3	2.7	1	1	0	0	2	0.086898
78	20	31	2	1	1	1	1	4	1	1	1	1	1	2	2	1	1	1	1	2	1	2	1	14	1	1.4	0	0	0	0	0	-0.749933
79	4	45	1	1	1	1	1	3	7	1	1	1	2	3	4	2	1	3	3	2	3	2	3	26	3	2.6	0	0	0	1	1	0.41849
80	44	40	2	1	1	1	1	3	7	2	1	1	1	4	3	1	3	2	2	4	4	3	3	29	3	2.9	1	0	0	0	1	0.644918
81	4	40	2	1	2	1	1	3	7	1	2	2	2	3	3	2	3	3	2	5	5	3	2	31	4	3.1	0	1	1	1	3	0.372274
82	62	62	2	1	2	1	1	4	7	2	2	1	1	4	4	3	1	2	2	3	3	1	2	25	3	2.5	1	1	0	0	2	0.171133
83	4	41	2	1	2		1	4	7					4	4	2	3	4	1	2	4	2	1	27	3	2.7	0	0	0	0	0
84	4	43	2	1	2	1	2	4	7	1	1	1	1	4	4	2	2	2	2	2	4	2	1	25	3	2.5	0	0	0	0	0	0.384237
85	4	40	2	1	2	1	1	4	7	2	1	1	1	3	3	4	2	2	4	2	3	2	1	26	3	2.6	1	0	0	0	1	0.253115
86	4	46	2	1	1	1	1	3	7	2	1	1	1	3	2	3	3	2	3	4	3	3	3	29	3	2.9	1	0	0	0	1	0.701765
87	4	45	2	1	2	1	2	3	7	2	2	1	1														1	1	0	0	2
88	57	32	1	2	2	1	2	2	3	1	1	1	1														0	0	0	0	0
89	4	45	1		2	1			7	1	1	1	1														0	0	0	0	0
90	4	44	2	1	2	2	1	4	7	2	2	1	1	3	4	3	3	3	4	1	2	2	1	26	3	2.6	1	1	0	0	2	-0.0287351
91	44	51	2	1	2	1	2	3	7	1	1	1	2	4	4	2	2	2	3	3	1	2	1	24	2	2.4	0	0	0	1	1	0.169613
92	15	51	1	1	1	1	1	3	7	1	1	2	1	2	1	1	1	1	1	1	4	1	1	14	1	1.4	0	0	1	0	1	-0.724663
93	15	49	2	1	1	1	1	4	7	1	2	2	1	4	3	1	2	3	2	2	4	2	1	24	2	2.4	0	1	1	0	2	0.0397677
94	65	60	2	2	2	1	1	4	3	1	1	2	2	4	4	2	4	4	2	5	4	2	1	32	4	3.2	0	0	1	1	2	0.765039
95	35	24	1	2	2	1	3	3	3	2	1	2	1	2	2	1	1	3	1	1	2	1	1	15	1	1.5	1	0	1	0	2	-1.22529
96	44	49	1	1	1	1	1	3	7	1	2	1	1	2	4	3	3	4	2	3	2	1	1	25	3	2.5	0	1	0	0	1	0.356388
97	21	42	1	1	1	1	3	4	4	1	1	1	1	2	3	1	2	2	1	2	4	1	1	19	1	1.9	0	0	0	0	0	-0.094956
98	14	31	2	1	2	1	2	3	4	2	1	2	1	3	1	1	1	3	2	1	2	1	2	17	1	1.7	1	0	1	0	2	-0.910298
99	15	59	2	2	1	1	1	3	2	1	2	1	1	3	3	2	2	2	2	2	4	2	3	25	3	2.5	0	1	0	0	1	0.337788
100	32	19	1	2	2	1	3	3	1	2	2	2	1	3	3	1	3	3	3	4	5	4	1	30	4	3	1	1	1	0	3	0.0369208
101	11	49	1	1	2	1	1	3	7	1	1	1	1	2	1	1	2	2	1	2	3	2	1	17	1	1.7	0	0	0	0	0	-0.344994
102	44	25	2	1	2	2	2	3	2	1	1	2	2	4	3	4	3	3	2	1	3	4	3	30	4	3	0	0	1	1	2	0.203528
103	14	18	1	1	1	1	2	3	2	2	2	2	2	5	3	2	5	3	2	2	5	4	5	36	4	3.6	1	1	1	1	4	0.603695
104	43	18	1	2	2	1	2	2	2	2	2	2	2	2	3	1	1	1	2	3	2	1	1	17	1	1.7	1	1	1	1	4	-1.47525
105	32	29	1	2	2	2	2	2	1	1	2	2	2	4	3	1	1	1	1	1	5	1	1	19	1	1.9	0	1	1	1	3	-1.10994
106	49	43	2	1	2	1	2	4	4	1	1	1	1	2	1	2	2	2	2	2	2	1	1	17	1	1.7	0	0	0	0	0	-0.415763
107	57	39		2	2	1	2	3	1	1	2	1	1														0	1	0	0	1
108	34	24	2	2	2	1	1	2	3	1	2	1	1	2	3	1	2	4	1	2	4	2	3	24	2	2.4	0	1	0	0	1	-0.185623
109	15	42	2	2	2	1	1	3	1	1	1	1	1	4	5	3	3	3	3	3	5	2	3	34	4	3.4	0	0	0	0	0	1.17534
110	22	23	2	2	2	2	1	3	1	1	2	1	2	4	2	4	4	4	3	4	5	4	3	37	4	3.7	0	1	0	1	2	0.785155
111	65	55	2		2	1	1	3	2	1	2	1	1														0	1	0	0	1
112	44	21	2	2	2	2	2	2	1	2	2	2	2	4	3	4	3	3	5	4	5	5	5	41	4	4.1	1	1	1	1	4	0.797643
113	52	34	1	2	1	2	3	3	5	1	1	1	1	2	3	1	1	3	1	1	4	1	4	21	2	2.1	0	0	0	0	0	-0.187225
114	35	28	2	1	2	1	3	2	7	1	1	1	1														0	0	0	0	0
115	49	38	1	2	2	2	2	3	2	1	2	1	1	3	2	3	1	2	5	4	4	2	1	27	3	2.7	0	1	0	0	1	0.156172
116	15	23	2	2	2	1	1	4	1	2	2	2	2	4	3	1	4	4	1	3	4	3	2	29	3	2.9	1	1	1	1	4	-0.266359
117	35	42	2	1	2	1	2	2	5	1	1	1	1														0	0	0	0	0
118	44	23		2	2	1	2	4	2	2	2	1	1	5	5	4	4	4	4	3	3	4	3	39	4	3.9	1	1	0	0	2
119	65	35	1	1	1	1	1	4	7	1	1	1	1	2	2	2	3	2	2	3	2	2	2	22	2	2.2	0	0	0	0	0	0.114165
120	15	31	1	2	2	1	1	3	1	1	1	2	1	3	3	3	3	3	3	3	3	3	3	30	4	3	0	0	1	0	1	0.506899
121	55	44	2	1	2	1	2	3	1	1	2	2	1	4	4	3	3	3	3	3	3	3	4	33	4	3.3	0	1	1	0	2	0.812871
122	55	38	2	2	2	1	2	4	2	1	1	1	1	3	3	1	1	1	1	2	2	1	1	16	1	1.6	0	0	0	0	0	-0.650281
123	49	20	2	2	2	1	2	2	4	1	2	2	2	4	5	5	3	5	4	4	5	5	4	44	4	4.4	0	1	1	1	3	1.40792
124	64	32	1	2	2	1	2	4	1	2	1	1	1	2	4	3	2	3	3	2	4	1	1	25	3	2.5	1	0	0	0	1	0.0286519
125	14	41	2	1	2	1	1	3	1	1	2	2	1	3	2	3	1	2	2	2	2	2	2	21	2	2.1	0	1	1	0	2	-0.427831
126	55	34	1	2	1	1	3	3	2	1	1	2	1	4	4	3	3	3	4	2	3	2	3	31	4	3.1	0	0	1	0	1	0.751682
127	14	19	1	2	2	1	3	3	1	1	2	2	1	2	2	3	5	2	2	2	3	3	2	26	3	2.6	0	1	1	0	2	-0.172659
128	14	41	2	2	2	1	2	3	1	1	2	2	1	2	2	3	2	2	1	2	2	2	2	20	2	2	0	1	1	0	2	-0.602698
129	49	34	2	1	2	1	3	4	1	1	1	1	1	3	2	1	1	2	1	1	5	1	1	18	1	1.8	0	0	0	0	0	-0.388755
130	14	42	1	1	2	2	2	4	3	1	1	1	2	2	2	2	3	2	2	3	2	2	2	22	2	2.2	0	0	0	1	1	-0.218785
131	34	46	2	2	2	2	1	3	1	2	2	2	2	2	2	4	5	5	3	4	4	4	1	34	4	3.4	1	1	1	1	4	0.322228
132	65	47	1	2	2	1	1	3	1	1	2	2	1	2	2	1	2	3	1	2	2	1	1	17	1	1.7	0	1	1	0	2	-0.831929
133	15	29	1	2	2	1	1	3	1	2	2	2	2	2	3	3	3	3	3	3	3	3	4	30	4	3	1	1	1	1	4	-0.0833115
134	34	42	2	2	2	1	1	3	1	1	2	2	2	4	4	2	4	3	2	4	2	3	3	31	4	3.1	0	1	1	1	3	0.304078
135	34	21	1	2	2	1	1	3	2	1	1	2	2	4	4	3	4	5	4	5	5	4	4	42	4	4.2	0	0	1	1	2	1.42173
136	55	48	2	2	2	1	3	4	1	2	1	2	2	1	3	1	3	3	1	1	4	2	1	20	2	2	1	0	1	1	3	-0.714518
137	49	41	2	1	2	1	3	4	7	1	1	1	1	3	3	1	3	4	5	3	3	1	1	27	3	2.7	0	0	0	0	0	0.577567
138	55	35	2	1	2	1	2	3	1	1	2	1	1	3	4	2	1	2	3	3	4	1	3	26	3	2.6	0	1	0	0	1	0.218021
139	35	46	2	1	2	1	2	3	3	1	1	1	1	1	1	1	1	2	2	3	3	4	1	19	1	1.9	0	0	0	0	0	-0.187339
140	35	30	2	1	2	1	2	3	2	1	1	1	1	1	1	1	1	2	3	3	3	4	1	20	2	2	0	0	0	0	0	-0.238932
141	64	37	2	2	2	2	2	4	1	2	2	2	2	2	4	3	3	3	2	3	4	3	3	30	4	3	1	1	1	1	4	-0.150764
142	64	31	1	2	1	1	3	4	1	1	1	1	1														0	0	0	0	0
143	47	36	2	1	2	2	2	4	2	1	1	2	1	2	3	3	3	3	2	4	2	3	3	28	3	2.8	0	0	1	0	1	0.298168
144	57		1	2	1	1	1	2	3	1	1	1	1	3	5	2	2	2	1	2	4	4	1	26	3	2.6	0	0	0	0	0
145	14	40	2	1	1	1	2	4	1	1	1	1	1	3	3	2	1	2	1	2	1	2	4	21	2	2.1	0	0	0	0	0	0.0476165
146	64	44	2	2	2	1	2	4	2	1	2	2	1	3	2	2	1	4	2	2	3	3	1	23	2	2.3	0	1	1	0	2	-0.274274
147	65	28	1	2	1	1	1	3	2	2	1	1	2	3	3	1	2	2	3	2	4	2	1	23	2	2.3	1	0	0	1	2	-0.320142
148	65	32	2	1	2	1	1	4	1	2	1	1	1	3	2	1	1	1	1	3	1	1	1	15	1	1.5	1	0	0	0	1	-0.922682
149	63	42	1	2	2	1	3	2	1	1	1	1	1	2	3	2	3	2	3	1	5	3	2	26	3	2.6	0	0	0	0	0	0.426096
150	63	43	2	2	2	1	3	3	1	1	2	2	2	3	3	3	2	3	1	2	5	3	2	27	3	2.7	0	1	1	1	3	-0.0618909
151	1	23	1	1	2	2	1	3	1	1	1	2	1	1	3	4	3	2	3	1	2	3	1	23	2	2.3	0	0	1	0	1	-0.311079
152	64	37	1	2	2	1	2	3	3	1	1	1	1	3	2	2	1	3	1	2	2	2	2	20	2	2	0	0	0	0	0	-0.233555
153	10	48	2	1	2	1	2	4	2	1	2	1	1	2	2	1	1	1	1	1	1	1	1	12	1	1.2	0	1	0	0	1	-1.05881
154	64	49	1	1	1	1	2	4	5	1	1	1	1	3	3	2	2	2	3	2	2	2	2	23	2	2.3	0	0	0	0	0	0.359087
155	55	57	2	2	1	1	2	4	7	1	1	1	1	1	2	1	1	2	1	2	2	2	1	15	1	1.5	0	0	0	0	0	-0.478462
156	55	37	2	1	2	1	2	4	3	1	1	2	1	4	3	2	2	3	3	3	3	2	3	28	3	2.8	0	0	1	0	1	0.43697
157	64	30	2	1	2	1	2	4	2	1	2	2	1	2	3	1	2	2	1	2	2	2	1	18	1	1.8	0	1	1	0	2	-0.819773
158	44	34		2	2	2	3	1	2	2	1	1	2	5	4	5	4	4	4	3	4	3	3	39	4	3.9	1	0	0	1	2
159	15	26	1	2	2	1	1	4	1	2	1	2	2	3	2	1	3	3	3	3	3	1	1	23	2	2.3	1	0	1	1	3	-0.621315
160	55	29	2	1	1	1	1	4	3	1	1	1	1	4	4	4	3	4	2	4	2	1	3	31	4	3.1	0	0	0	0	0	0.931118
161	15	34	1	2	2	2	1	3	1	2	1	2	1	2	2	2	2	2	2	2	4	1	1	20	2	2	1	0	1	0	2	-0.784425
162	65	40	1	2	1	1	2	4	2	1	1	2	2	2	1	1	1	1	1	1	2	1	1	12	1	1.2	0	0	1	1	2	-1.29417
163	65	45	1	2	2	1	1	4	2	2	1	1	2	3	2	1	2	3	2	2	4	1	2	22	2	2.2	1	0	0	1	2	-0.350878
164	64	23	1	2	2	2	3	4	1	1	1	1	1	4	4	3	3	5	1	2	3	2	3	30	4	3	0	0	0	0	0	0.516753
165	34	27	1	2	2	2	1	4	1	1	2	1	1	4	1	1	3	5	4	1	4	1	1	25	3	2.5	0	1	0	0	1	-0.160326
166	65	31	1	2	2	2	1	3	1	2	1	1	1	4	4	2	3	4	2	4	4	2	4	33	4	3.3	1	0	0	0	1	0.677572
167	58	23	2	2	2	1	2	4	2	1	1	1	1	3	4	2	3	3	2	3	3	2	1	26	3	2.6	0	0	0	0	0	0.207602
168	55	55	1	1	1	1	2	3	4	1	1	1	1	1	1	1	1	1	1	1	1	1	1	10	1	1	0	0	0	0	0	-0.884066
169	7	37	2	2	2	1	2	4	3	1	1	1	1	2	3	2	1	2	1	1	4	2	1	19	1	1.9	0	0	0	0	0	-0.359755
170	31	40	1	2	2	1	2	3	3	2	2	2	2														1	1	1	1	4
171	55	36	2	2	1	2	2	4	2	1	1	1	1	1	3	2	1	2	1	1	2	1	1	15	1	1.5	0	0	0	0	0	-0.806754
172	44	55	1	1	1	1	1	4	7	1	1	1	1	2	2	1	1	2	1	1	2	1	1	14	1	1.4	0	0	0	0	0	-0.496344
173	4	53	1	1	1	1	1	3	3	1	1	1	1	4	3	1	1	1	3	1	3	1	1	19	1	1.9	0	0	0	0	0	-0.0152933
174	49		1	1	1	1	1	4	7	1	1	1	1	2	2	1	1	3	2	1	1	1	1	15	1	1.5	0	0	0	0	0
175	49	40	2	1	1	1	2	3	7	1	1	1	1	2	2	1	2	3	2	2	4	3	1	22	2	2.2	0	0	0	0	0	0.147616
176	49	43	1	2	2	2	1	3	7	1	1	1	1	2	1	1	1	1	1	3	3	3	2	18	1	1.8	0	0	0	0	0	-0.518314
177	49	46	1	1	1	1	2	4	7	1	1	1	1	1	1	1	1	1	1	1	5	1	1	14	1	1.4	0	0	0	0	0	-0.569336
178	57		1	2	2	1	2	2	1	1	2	2	2	3	4	2	3	4	1	4	1	4	1	27	3	2.7	0	1	1	1	3
179	17	25	2	2	2	2	3	2	1	1	2	2	2	4	4	3	3	3	3	3	3	3	3	32	4	3.2	0	1	1	1	3	0.138241
180	11	25	1	2	2	1	1	3	1	1	2	2	2	1	3	3	1	1	5	2	1	2	1	20	2	2	0	1	1	1	3	-0.930789
181	11	25	2	2	1	1	2	2	7	2	1	1	1	2	3	1	2	2	3	1	4	1	1	20	2	2	1	0	0	0	1	-0.472067
182	49	38	1	1	2	2	3	4	1	1	1	2	1	3	3	2	2	2	2	1	4	1	1	21	2	2.1	0	0	1	0	1	-0.344405
183	40	46	1	1	1	1	3	4	1	1	1	1	1	2	4	2	2	3	3	2	2	1	2	23	2	2.3	0	0	0	0	0	0.342942
184	64	34	1	2	1	2	2	4	1	1	1	1	1	2	2	2	1	2	1	1	1	1	1	14	1	1.4	0	0	0	0	0	-0.899503
185	34	19	1	2	2	1	1	2	3	1	1	2	2	3	1	2	2	2	1	2	5	2	4	24	2	2.4	0	0	1	1	2	-0.397216
186	61	22	1	2	2	1	2	3	2	1	2	2	1	1	1	1	2	1	1	2	1	1	2	13	1	1.3	0	1	1	0	2	-1.45651
187	4	35	2	1	2	2	2	4	7	1	1	2	2	2	3	1	2	2	1	2	4	2	1	20	2	2	0	0	1	1	2	-0.701727
188	49	21	1	2	2	2	2	3	7	1	1	2	1	3	3	1	4	3	2	2	4	2	2	26	3	2.6	0	0	1	0	1	-0.104895
189	28	37	2	2	2	2	1	3	1	1	2	1	2	4	3	1	2	1	1	2	1	1	1	17	1	1.7	0	1	0	1	2	-1.0822
190	49	33	2	2	2	1	2	3	3	1	1	1	1	5	3	1	3	3	1	1	4	4	2	27	3	2.7	0	0	0	0	0	0.402347
191	49	41	1	2	2	2	3	2	7	1	1	1	1														0	0	0	0	0
192	34	35	1	2	2	1	1	3	1	2	2	1	2	1	4	1	2	5	4	5	3	3	3	31	4	3.1	1	1	0	1	3	0.263956
193	15	27	1	2	2	1	1	3	1	1	1	1	1														0	0	0	0	0
194	65	24	1	2	2	2	1	4	1	1	2	1	2	3	2	1	2	2	1	4	2	4	4	25	3	2.5	0	1	0	1	2	-0.379171
195	15	47	2	2	2	1	1	3	1	2	2	2	2	4	3	1	4	4	3	4	5	4	1	33	4	3.3	1	1	1	1	4	0.36103
196	55	33	2	2	2	1	3	3	1	1	2	1	1														0	1	0	0	1
197	14	41	2	1	2	1	2	4	3	1	2	2	1	3	4	2	1	3	3	4	4	4	4	32	4	3.2	0	1	1	0	2	0.684447
198	16	30	2	2	1	2	2	3	1	1	1	1	1	3	2	1	5	2	3	2	4	2	5	29	3	2.9	0	0	0	0	0	0.536399
199	57	42	2	1	1	1	2	1	4	1	1	1	2	1	2	2	2	2	1	3	2	2	1	18	1	1.8	0	0	0	1	1	-0.423855
200	64	25	2	2	2	2	2	4	1	1	1	2	2	2	3	1	1	2	2	2	3	2	1	19	1	1.9	0	0	1	1	2	-0.983618
201	44	28	2	2	2	2	2	3	2	1	1	1	1	1	2	1	1	1	1	1	3	2	1	14	1	1.4	0	0	0	0	0	-1.07435
202	44	33	2	2	2	1	1	3	2	1	2	2	1	4	4	2	3	2	2	2	4	4	2	29	3	2.9	0	1	1	0	2	0.209227
203	44	39	2	1	2	2	3	2	1	1	2	2	1	5	4	3	4	4	3	4	5	4	4	40	4	4	0	1	1	0	2	1.34845
204	49	21	2	2	2	2	3	3		1	2	2	1	3	1	1	1	1	3	2	4	1	1	18	1	1.8	0	1	1	0	2	-1.10924
205	4	44	1	1	1	1	1	4	7	1	1	1	2	3	3	2	1	2	2	2	3	2	1	21	2	2.1	0	0	0	1	1	-0.0909844
206	55	65	2	2	2	1	2	3	3	1	2	2	2	3	3	3	3	3	2	2	3	1	3	26	3	2.6	0	1	1	1	3	0.03427
207	64	33	2	2	2	1	2	3	1	1	1	1	2	2	3	1	2	1	3	2	4	2	3	23	2	2.3	0	0	0	1	1	-0.188074
208	64	28	2	2	2	1	2	4	1	2	1	1	1	2	3	2	2	2	2	2	3	2	1	21	2	2.1	1	0	0	0	1	-0.435446
209	64	58	2		1	1	2	4	5	2	1	1	1	1	3	1	1	2	1	1	5	1	1	17	1	1.7	1	0	0	0	1
210	44	18	1	2	2	2	1	3	2	1	1	1	1	4	3	1	1	3	3	3	4	4	1	27	3	2.7	0	0	0	0	0	0.144823
211	64	30	2	2	2	1	2	4	1	2	2	2	2	1	3	2	2	3	3	1	3	2	3	23	2	2.3	1	1	1	1	4	-0.787759
212	55	33	1	1	2	2	2	4	1	1	1	1	1	2	5	3	3	4	3	3	5	3	1	32	4	3.2	0	0	0	0	0	0.886365
213	14	20	1	1	2	1	2	3	1	2	1	1	1	2	2	1	1	3	1	1	2	1	1	15	1	1.5	1	0	0	0	1	-0.997897
214	44	39	1	1	1	1	1	3	7	1	1	1	1	3	4	1	2	2	2	2	2	2	2	22	2	2.2	0	0	0	0	0	0.152063
215	4	44	1	2	2	1	1	3	3	2	1	1	2	4	4	1	1	1	1	1	1	1	1	16	1	1.6	1	0	0	1	2	-0.960353
216	44	54	1	1	1	1	2	2	7	1	1	2	1	1	1	1	1	1	1	1	1	1	1	10	1	1	0	0	1	0	1	-1.08396
217	4	53	1	1	1	1	1	4	6	2	1	2	2	3	4	1	1	4	3	3	3	4	1	27	3	2.7	1	0	1	1	3	0.213445
218	59	56	1	1	1	1	1	4	7	1	1	1	1	4	3	2	1	3	2	1	3	1	1	21	2	2.1	0	0	0	0	0	0.21313
219	44	27	1	2	2	2	3	3	1	1	1	2	1	2	4	3	4	4	4	3	4	4	3	35	4	3.5	0	0	1	0	1	0.86423
220	44	20	1	2	1	1	2	3	4	2	2	1	1	5	3	2	2	3	2	1	1	1	1	21	2	2.1	1	1	0	0	2	-0.58366
221	13	74	1	1	2	1	1	3	7	1	1	1	1	2	2	1	1	3	1	2	1	1	1	15	1	1.5	0	0	0	0	0	-0.308131
222	65	60	2	1	2	2	1	4	6	2	2	2	1	4	2	1	1	2	1	2	3	1	1	18	1	1.8	1	1	1	0	3	-0.867563
223	64	43	1	1	1	1	2	4	4	2	1	1	1	4	3	2	4	3	1	4	5	4	4	34	4	3.4	1	0	0	0	1	1.21182
224	55	33	2	2	2	1	2	4	1	2	1	1	1	2	3	2	2	3	1	1	3	1	1	19	1	1.9	1	0	0	0	1	-0.588074
225	64	41	2	2	2	1	2	4	1	2	1	1	1	2	3	2	2	3	1	1	3	1	1	19	1	1.9	1	0	0	0	1	-0.512277
226	19	35	1	1	2	1	1	4	2	2	2	2	2	3	3	1	2	2	1	2	5	1	2	22	2	2.2	1	1	1	1	4	-0.739319
227	65	48	2	2	2	1	1	3	2	2	2	2	1	2	3	3	1	2	2	2	2	2	2	21	2	2.1	1	1	1	0	3	-0.639075
228	53	23	2	2	2	2	1	3	2	2	2	1	2	2	1	1	4	2	2	5	5	5	1	28	3	2.8	1	1	0	1	3	-0.305266
229	65	26	2	2	2		1	3	2					2	4	3	4	4	4	3	4	3	2	33	4	3.3	0	0	0	0	0
230	44	38	2	1	1	1	1	3	7	2	1	1	1	3	2	2	1	1	2	2	1	1	1	16	1	1.6	1	0	0	0	1	-0.674032
231	11	24	1	1	1	1	1	3	6	2	2	2	1	3	2	1	1	1	1	1	3	1	1	15	1	1.5	1	1	1	0	3	-1.26132
232	20	27	1	1	2	1	1	4	7	1	1	1	1	2	3	2	2	2	3	2	2	3	1	22	2	2.2	0	0	0	0	0	-0.0534336
233	44	57	1	1	1	1	1	3	7	1	1	1	1														0	0	0	0	0
234	9	40	2	1	1	1	1	4	7	2	2	1	2	3	4	2	3	2	5	4	2	1	3	29	3	2.9	1	1	0	1	3	0.264077
235	15	34	1	1	2	1	1	4	1	1	1	1	1	3	3	4	4	4	4	3	3	3	2	33	4	3.3	0	0	0	0	0	1.11289
236	10	31	2	1	1	2	1	4	1	1	1	1	1														0	0	0	0	0
237	46	26	1	1	1	1	1	4	1	1	1	1	1	4	2	3	1	1	2	4	3	2	4	26	3	2.6	0	0	0	0	0	0.428895
238	5	32	1	1	1	1	1	4	1	2	1	1	1	4	3	2	2	3	1	3	4	3	3	28	3	2.8	1	0	0	0	1	0.495321
239	30	30	1	1	2	1	1	4	3	1	1	1	1	2	2	1	3	2	1	3	3	2	1	20	2	2	0	0	0	0	0	-0.22501
240	44	38	1	2	2	1	1	4	1	1	2	2	1	4	5	5	5	5	5	5	5	5	5	49	4	4.9	0	1	1	0	2	2.2828
241	44	28	2	2	2	2	1	4	1	1	2	2	1	5	5	5	5	5	5	5	5	5	5	50	4	5	0	1	1	0	2	2.13253
242	58	30	1	2	2	1	2	3	1	1	1	2	1	2	2	2	3	3	1	2	5	2	1	23	2	2.3	0	0	1	0	1	-0.190297
243	17	38	2	2	2	2	2	3	1	2	2	2	2	4	4	2	3	2	3	2	4	3	4	31	4	3.1	1	1	1	1	4	-0.0412897
244	66	55	1	2	2	1	2	3	1	2	1	2	1	1	4	3	2	5	1	4	2	5	1	28	3	2.8	1	0	1	0	2	0.356145
245	58	24	1	2	2	2	3	3	1	1	2	1	2	3	1	3	4	4	3	4	4	5	4	35	4	3.5	0	1	0	1	2	0.645386
246	55	42	2	2	2	1	3	3	1	1	1	2	2	2	3	2	1	3	2	3	1	2	1	20	2	2	0	0	1	1	2	-0.580945
247	58	33	2	2	2	2	3	3	1	2	2	1	1	3	4	2	4	5	3	2	1	5	2	31	4	3.1	1	1	0	0	2	0.304457
248	12	21	1	2	2	1	1	3	1	1	2	1	1	2	3	1	2	3	2	3	1	1	2	20	2	2	0	1	0	0	1	-0.587846
249	21	23	1	2	1	1	2	3	7	1	2	1	1	3	5	1	4	3	2	4	1	2	5	30	4	3	0	1	0	0	1	0.535184
250	58	23	1	2	2	1	2	4	6	1	1	1	1	3	2	2	3	1	4	1	1	5	1	23	2	2.3	0	0	0	0	0	-0.0661983
251	12	21	1	1	2	1	1	3	2	2	2	1	1	3	3	2	2	2	3	2	3	2	3	25	3	2.5	1	1	0	0	2	-0.191122
252	15	30	1	2	2	1	1	3	1	2	2	1	1	3	3	2	3	4	3	4	5	2	1	30	4	3	1	1	0	0	2	0.307004
253	17		1	2	1	2	1	1	2	2	2	2	1	3	2	1	1	2	2	1	4	1	1	18	1	1.8	1	1	1	0	3
254	15	34	2	2	1	1	1	3	1	2	1	1	1	3	3	2	4	4	3	4	3	3	3	32	4	3.2	1	0	0	0	1	0.800925
255	44	22	1	2	2	1	2	3	1	1	2	2	1	4	4	4	3	4	4	4	3	3	4	37	4	3.7	0	1	1	0	2	0.943486
256	44	25	1	2	1	1	1	2		1	1	1	1	3	5	5	5	5	5	5	5	5	1	44	4	4.4	0	0	0	0	0	2.13228
257	15	21	2	2	2	1	1	3	1	2	2	1	1	4	4	4	4	4	4	4	5	5	4	42	4	4.2	1	1	0	0	2	1.39553
258	15	27	2	2	2	1	1	3	1	2	1	1	1	3	2	1	3	3	2	4	3	3	2	26	3	2.6	1	0	0	0	1	0.0428008
259	65	32	1	2	2	1	1	3	1	2	1	1	1	2	2	1	2	2	1	2	5	1	1	19	1	1.9	1	0	0	0	1	-0.583627
260	15	49	1	2	2	1	1	3	2	2	2	2	1	3	3	3	4	4	4	4	4	3	1	33	4	3.3	1	1	1	0	3	0.596599
261	65	29	1	2	2	1	1	4	1	1	1	1	1														0	0	0	0	0
262	55	33	1	2	2	1	2	3	1	2	1	2	2	1	3	2	2	2	1	1	2	1	1	16	1	1.6	1	0	1	1	3	-1.24271
263	55	64	1	2	2	1	2	4	1	1	1	1	1	1	3	3	3	2	2	3	3	3	2	25	3	2.5	0	0	0	0	0	0.522257
264	40	49	1	2	2	2	3	4	1	2	2	2	1	3	2	1	3	3	1	2	1	2	3	21	2	2.1	1	1	1	0	3	-0.708171
265	34	22	1	2	2	2	1	3	1	1	1	1	1	3	3	1	2	2	3	2	2	1	1	20	2	2	0	0	0	0	0	-0.517279
266	15	28	2	2	2	1	1	3	2	2	2	2	1	2	2	1	2	1	1	2	1	1	1	14	1	1.4	1	1	1	0	3	-1.52857
267	65	41	1	2	1	1	1	4	1	1	1	1	1														0	0	0	0	0
268	28	31	2	2	2	1	1	4	1	2	1	1	1	3	4	3	3	3	3	3	1	1	1	25	3	2.5	1	0	0	0	1	-0.0193011
269	17	22	1	2	2	1	2	2	1	2	2	2	1	3	4	1	3	3	1	3	4	3	1	26	3	2.6	1	1	1	0	3	-0.346934
270	17	19	1	2	2	2	1	3	3	2	1	2	1	2	3	3	2	3	4	1	5	2	2	27	3	2.7	1	0	1	0	2	-0.226543
271	32	29	1	2	2	1	2	3	1	2	2	1	1	2	3	1	1	3	3	1	3	1	1	19	1	1.9	1	1	0	0	2	-0.790192
272	65	54	1	2	2	2	1	4	1	2	1	1	1	2	2	1	2	2	1	3	3	1	1	18	1	1.8	1	0	0	0	1	-0.604515
273	44	30	1	2	2	1	2	3	1	1	1	1	1	1	4	2	4	4	2	1	4	2	1	25	3	2.5	0	0	0	0	0	0.200123
274	4	36	2	1	2	2	1	2	3	1	1	1	2	5	3	1	5	5	3	2	3	5	3	35	4	3.5	0	0	0	1	1	0.985889
275	44	33	2	2	2	2	2	3	1	1	1	1	1	1	3	2	2	2	1	2	1	2	3	19	1	1.9	0	0	0	0	0	-0.52698
276	65	30	1	2	2	1	1	4	1	1	1	2	2	3	4	2	4	3	4	4	3	4	3	34	4	3.4	0	0	1	1	2	0.707004
277	6	32	1	2	2	1	3	3	1	1	1	1	1	3	4	3	1	3	2	3	3	3	1	26	3	2.6	0	0	0	0	0	0.331351
278	17	34	1	2	1	2	1	3	5	1	2	2	2	3	4	2	1	5	3	2	4	1	1	26	3	2.6	0	1	1	1	3	-0.283043
279	28	45	1	2	1	1	2	4	2	1	2	2	2	2	4	3	2	3	2	3	5	3	2	29	3	2.9	0	1	1	1	3	0.262783
280	28	28	2	2	2	2	2	2	1	2	2	2	2	3	2	3	2	3	5	5	3	5	5	36	4	3.6	1	1	1	1	4	0.363965
281	28	57	1	2	2	1	2	3	1	1	1	1	1	3	3	1	1	3	2	1	3	2	3	22	2	2.2	0	0	0	0	0	0.155935
282	65	38	2	2	2	1	1	3	1	2	2	2	2	3	2	1	1	3	1	2	2	1	1	17	1	1.7	1	1	1	1	4	-1.32424
283	5	42	1	2	2	1	1	4	1	2	2	2	1	2	4	2	3	4	2	3	3	2	2	27	3	2.7	1	1	1	0	3	-0.0697224
284	65	22	2	2	2	2	1	3	1	2	2	2	2	1	3	1	1	2	1	2	1	2	1	15	1	1.5	1	1	1	1	4	-1.80516
285	15	46	2	1	2	1	1	3	7	1	2	1	1	1	1	1	3	3	1	2	1	1	1	15	1	1.5	0	1	0	0	1	-0.790038
286	34	34	2	2	2	1	1	3	7	2	2	2	2	3	4	2	3	3	1	3	5	3	1	28	3	2.8	1	1	1	1	4	-0.262139
287	15	20	1	2	2	1	1	3	1	2	1	1	1	3	3	1	3	4	5	2	4	1	1	27	3	2.7	1	0	0	0	1	0.102679
288	5	50	1	2	2	1	1	4	1	1	1	2	2	1	2	1	2	3	2	2	5	1	1	20	2	2	0	0	1	1	2	-0.503506
289	49	30	1	1	1	2	3	3	2	2	2	1	1	3	4	2	3	4	2	3	4	2	1	28	3	2.8	1	1	0	0	2	0.181182
290	15	27	2	2	2	1	1	4	2	2	2	1	1	1	3	1	4	3	3	2	3	3	1	24	2	2.4	1	1	0	0	2	-0.34762
291	34	32	1	2	2	1	1	2	1	2	2	2	2	5	5	3	4	4	3	5	3	2	2	36	4	3.6	1	1	1	1	4	0.545112
292	15	37	1	2	2	1	1	3	1	2	1	1	1	1	2	1	2	2	1	2	4	1	1	17	1	1.7	1	0	0	0	1	-0.736254
293	49	40	1	2	2	1	2	3	7	1	1	1	1	4	4	4	4	4	4	4	4	4	2	38	4	3.8	0	0	0	0	0	1.59487
294	9	34	1	2	2	1	2	3	7	1	2	2	1	2	2	2	2	2	3	2	4	2	2	23	2	2.3	0	1	1	0	2	-0.34282
295	15	49	2	1	2	1	1	3	1	1	1	1	1	2	2	1	3	3	1	1	1	1	1	16	1	1.6	0	0	0	0	0	-0.471194
296	34	20	1	2	2	2	1	3	1	2	1	1	1	3	3	2	3	3	2	2	2	3	3	26	3	2.6	1	0	0	0	1	-0.126648
297	10	37	2	2	2	1	2	3	2	2	2	1	1	2	3	3	2	4	1	2	2	3	1	23	2	2.3	1	1	0	0	2	-0.340596
298	48	36	2	2	1	1	2	2	1	2	2	2	2	3	2	1	3	2	1	2	5	3	1	23	2	2.3	1	1	1	1	4	-0.639109
299	48	34	2	2	1	1	2	3	1	2	2	2	2	3	2	1	4	2	3	5	5	4	1	30	4	3	1	1	1	1	4	0.0419424
300	65	48	2	1	2	1	1	3	1	1	1	1	1														0	0	0	0	0
301	65	51	2	1	2	1	1	4	3	2	1	1	1	1	3	1	1	2	2	2	4	1	1	18	1	1.8	1	0	0	0	1	-0.442666
302	65	20	2	1	2	1	1	3	1	2	2	2	1	2	4	1	2	5	1	3	3	2	3	26	3	2.6	1	1	1	0	3	-0.317217
303	14	46	2	1	1	1	3	4	5	2	2	2	2	3	2	2	1	3	2	2	2	3	1	21	2	2.1	1	1	1	1	4	-0.64494
304	55	32	2	2	2	1	2	3	1	2	2	2	1	3	4	3	1	2	2	1	4	3	3	26	3	2.6	1	1	1	0	3	-0.278389
305	44	28	2	2	2	2	3	3	1	2	1	1	2	4	4	3	3	5	3	4	5	5	2	38	4	3.8	1	0	0	1	2	0.957085
306	65	20	1	2	2	1	1	3	1	2	1	1	1	2	4	1	2	3	1	3	5	2	1	24	2	2.4	1	0	0	0	1	-0.197321
307	55	38	1	2	2	1	2	3	1	2	2	1	1	4	4	3	2	4	4	3	4	3	3	34	4	3.4	1	1	0	0	2	0.795079
308	15	35	1	2	2	2	1	3	1	2	2	1	1	2	3	1	2	3	2	2	5	2	1	23	2	2.3	1	1	0	0	2	-0.474951
309	15	30	1	2	2	1	1	4	1	2	2	2	1	3	2	2	3	4	4	3	3	2	3	29	3	2.9	1	1	1	0	3	0.0165834
310	38	31	1	2	2	1	2	3	2	2	2	2	2	3	4	4	4	5	4	4	5	4	4	41	4	4.1	1	1	1	1	4	1.04792
311	15	23	1	2	2	1	1	4	2	2	2	1	1	3	4	2	3	3	2	3	2	3	3	28	3	2.8	1	1	0	0	2	0.0406823
312	34	28	1	2	2	1	1	4	2	2	2	1	1	3	4	4	4	3	3	4	3	4	4	36	4	3.6	1	1	0	0	2	0.888055
313	11	24	1	2	2	1	2	4	2	2	2	2	1	3	5	3	3	3	3	5	3	3	3	34	4	3.4	1	1	1	0	3	0.472015
314	15	20	1	2	2	1	1	3	1	2	1	2	1	3	4	1	2	2	2	4	4	2	1	25	3	2.5	1	0	1	0	2	-0.287741
315	65	29	1	2	2	1	1	4	2	2	1	1	1	4	4	3	4	4	3	3	4	3	3	35	4	3.5	1	0	0	0	1	0.98795
316	11	30	1	2	1	1	1	4	3	1	1	2	2	4	4	3	3	2	4	4	5	4	2	35	4	3.5	0	0	1	1	2	0.898807
317	15	24	1	2	2	2	1	3	1	1	1	1	1														0	0	0	0	0
318	64	23	2	2	2	1	2	3	1	2	1	2	1	4	5	4	5	4	3	4	5	4	3	41	4	4.1	1	0	1	0	2	1.32676
319	15	30	1	2	2	1	1	3	1	1	1	1	1	2	1	1	1	3	2	1	1	1	1	14	1	1.4	0	0	0	0	0	-0.912155
320	15	35	1	2	2	2	1	3	1	1	1	1	1	1	1	1	1	1	1	1	4	1	1	13	1	1.3	0	0	0	0	0	-1.09411
321	15	36	1	2	2	1	2	3	1	2	1	2	2	2	2	3	1	2	2	2	2	2	2	20	2	2	1	0	1	1	3	-0.814291
322	44	25	1	1	1	1	1	4	3	1	1	1	1	2	3	2	3	2	3	2	2	2	2	23	2	2.3	0	0	0	0	0	0.11942
323	15	39	2	2	2	1	1	3	2	2	2	2	2	3	3	3	3	3	3	3	3	3	3	30	4	3	1	1	1	1	4	-0.0147664
324	15	20	1	2	2	1	1	3	1	2	1	1	1	3	5	1	2	2	1	2	4	1	3	24	2	2.4	1	0	0	0	1	-0.197321
325	15	57	2	1	1	1	1	3	7	2	2	1	1	1	3	1	3	3	1	1	5	1	1	20	2	2	1	1	0	0	2	-0.284436
326	53	45	2	2	2	2	1	3	1	1	2	2	1	3	2	2	3	4	2	4	3	4	2	29	3	2.9	0	1	1	0	2	0.193594
327	53	41	1	2	1	2	1	3	1	1	2	2	2	3	2	1	4	4	2	2	4	2	1	25	3	2.5	0	1	1	1	3	-0.316721
328	5	34	1	1	1	1	1	4	7	1	1	2	1	4	4	1	1	3	2	2	2	1	1	21	2	2.1	0	0	1	0	1	-0.18573
329	64	33	1	2	2	1	2	4	2	2	1	2	2	4	3	3	3	4	2	3	4	3	4	33	4	3.3	1	0	1	1	3	0.457285
330	29	22	1	2	2	2	2	1	1	2	2	2	1	3	3	3	4	4	4	4	5	3	1	34	4	3.4	1	1	1	0	3	0.323738
331	29	23	1	2	1	2	1	4	7	2	2	2	2	4	5	5	3	4	3	4	3	4	4	39	4	3.9	1	1	1	1	4	0.722317
332	64	23	1	2	2	1	2	3	1	2	2	2	2	2	4	2	2	4	3	4	5	2	3	31	4	3.1	1	1	1	1	4	-0.0278801
333	28	24	1	2	1	1	2	4	1	2	1	1	1	2	4	2	3	3	2	3	4	2	4	29	3	2.9	1	0	0	0	1	0.444659
334	58	31	1	2	2	2	1	3	1	2	2	1	1	4	4	3	3	4	4	4	5	4	1	36	4	3.6	1	1	0	0	2	0.787151
335	64	44	1	2	1	1	2	3	1	1	1	2	1	3	4	3	3	3	2	4	4	3	3	32	4	3.2	0	0	1	0	1	0.934149
336	11	31	1	2	2	2	1	3	3	2	2	2	2	4	4	4	3	4	4	3	5	2	3	36	4	3.6	1	1	1	1	4	0.40631
337	44	21	1	2	2	2	1	4	2	2	1	1	2	5	5	4	5	5	4	5	5	4	4	46	4	4.6	1	0	0	1	2	1.69241
338	65	37	1	2	2	1	1	4	1	1	1	2	2	4	4	2	4	4	4	3	5	3	1	34	4	3.4	0	0	1	1	2	0.773326
339	58	42	1	2	2	2	3	3	1	1	2	2	1	5	5	5	5	5	5	5	5	5	1	46	4	4.6	0	1	1	0	2	1.91593
340	44	25	2	2	2	2	2	3	2	1	2	1	1	2	3	2	5	5	4	3	2	3	1	30	4	3	0	1	0	0	1	0.306803
341	58	40	2	1	2	2	2	3	7	2	2	2	2	5	4	3	4	2	2	2	1	2	2	27	3	2.7	1	1	1	1	4	-0.335196
342	58	21	2	2	1	2	2	3	1	2	1	1	1	4	5	1	5	5	1	5	4	4	2	36	4	3.6	1	0	0	0	1	0.960708
343	58	25	1	2	2	2	3	3	1	1	2	1	1														0	1	0	0	1
344	65	34	2	2	2	1	1	4	1	2	1	1	2	2	2	1	1	2	1	4	4	3	1	21	2	2.1	1	0	0	1	2	-0.581298
345	34	40	2	2	2	1	1	4	1	1	1	2	2	3	2	2	3	3	2	3	2	2	4	26	3	2.6	0	0	1	1	2	-0.0244509
346	65	24	2	2	2	1	1	4	1	2	1	1	1	2	5	4	4	4	4	4	2	3	3	35	4	3.5	1	0	0	0	1	0.914377
347	65	59	2	2	2	1	1	4	1	2	1	1	1	2	1	1	1	1	1	2	3	1	1	14	1	1.4	1	0	0	0	1	-0.854015
348	55	38	1	2	2	2	2	3	1	2	1	1	1	4	4	3	2	4	2	2	4	3	2	30	4	3	1	0	0	0	1	0.456172
349	6	25	1	2	2	1	1	4	1	1	1	1	1														0	0	0	0	0
350	58		1	2	2	2	1	4	1	1	2	2	1	5	5	4	4	4	3	5	5	5	1	41	4	4.1	0	1	1	0	2
351	44	36	2	2	2	2	2	2	1	1	2	2	2	3	3	3	5	3	1	3	1	1	1	24	2	2.4	0	1	1	1	3	-0.569818
352	5	36	2	1	1	1	1	4	5	2	1	2	1	2	4	3	2	3	1	2	2	2	1	22	2	2.2	1	0	1	0	2	-0.283401
353	34	38	1	2	1	2	1	3	1	2	2	1	1	3	2	1	2	1	1	2	1	1	1	15	1	1.5	1	1	0	0	2	-1.15472
354	55	39	1	2	2	1	2	4	1	1	1	1	1	2	2	2	2	2	2	2	3	2	2	21	2	2.1	0	0	0	0	0	-0.114606
355	55	38	2	2	2	2	2	4	1	2	2	2	2	2	3	3	2	1	1	1	2	1	2	18	1	1.8	1	1	1	1	4	-1.34129
356	15	45	2	2	2	2	1	3	1	2	1	2	1	3	3	3	4	4	3	3	2	4	1	30	4	3	1	0	1	0	2	0.293594
357	11	24	2	1	2	1	1	3	7	2	1	1	1	3	4	4	3	3	3	3	3	4	2	32	4	3.2	1	0	0	0	1	0.701522
358	4	26	1	2	1	2	1	4	7	1	1	1	1	2	3	1	2	2	1	2	4	1	1	19	1	1.9	0	0	0	0	0	-0.487578
359	44	23	1	2	2	1	2	3	1	1	2	2	1	4	5	4	3	3	4	3	5	4	4	39	4	3.9	0	1	1	0	2	1.15296
360	44	25	1	2	2	1	2	3	1	1	1	1	2	4	5	4	1	5	4	4	2	5	3	37	4	3.7	0	0	0	1	1	1.16233
361	44	20	1	2	2	2	3	3	1	1	2	2	2	3	3	4	2	3	4	2	5	1	1	28	3	2.8	0	1	1	1	3	-0.282932
362	44	42	1	1	2	2	1	3	1	1	1	2	2	4	3	3	2	3	3	3	3	3	3	30	4	3	0	0	1	1	2	0.378516
363	15	34	1	2	1	1	1	3	2	2	1	1	1	2	3	1	2	2	1	2	2	1	2	18	1	1.8	1	0	0	0	1	-0.572875
364	15	27	1	2	2	1	1	2	7	1	1	1	1	3	2	1	1	3	1	2	2	2	4	21	2	2.1	0	0	0	0	0	-0.240579
365	68	21	1	2	2	1	1	3	3	2	2	2	2	3	4	2	4	4	3	3	5	2	3	33	4	3.3	1	1	1	1	4	0.140892
366	17	51	1	1	2	1	2	3	7	2	2	2	2														1	1	1	1	4
367	29	38	1	1	1	1	2	3	7	2	2	2	2														1	1	1	1	4
368	15	43	1	2	2	1	1	3	3	2	1	1	1	3	3	1	3	3	3	1	4	1	1	23	2	2.3	1	0	0	0	1	-0.0794069
369	4	37	1	2	2	2	1	3	7	1	1	1	1	3	4	3	4	4	4	4	5	4	4	39	4	3.9	0	0	0	0	0	1.52484
370	4	37	1	2	2	2	3	3	1	1	1	1	1	3	1	1	1	3	1	1	3	1	1	16	1	1.6	0	0	0	0	0	-0.750604
371	4	32	1	2	2	2	3	3	2	1	1	1	1	3	3	3	4	4	4	4	5	3	3	36	4	3.6	0	0	0	0	0	1.20202
372	44	31	1	2	2	2	2	3	4	1	1	1	1	3	3	2	2	2	2	2	3	2	1	22	2	2.2	0	0	0	0	0	-0.219729
373	44	45	1	2	2	2	1	4	7	1	2	1	1	3	3	1	1	2	2	1	4	3	1	21	2	2.1	0	1	0	0	1	-0.389785
374	4	50	1	2	1	2	2	3	3	1	1	1	1	4	4	1	1	1	1	1	1	1	1	16	1	1.6	0	0	0	0	0	-0.547911
375	39	32	2	2	2	2	2	4	2	1	1	1	1	1	2	1	1	2	2	1	2	2	1	15	1	1.5	0	0	0	0	0	-0.936455
376	52	29	1	2	2	2	3	4	1	2	1	2	2	5	5	4	4	4	1	5	3	4	3	38	4	3.8	1	0	1	1	3	0.802339
377	15	28	2	2	1	1	1	3	2	2	1	1	1	3	4	2	4	3	3	2	4	3	3	31	4	3.1	1	0	0	0	1	0.644078
378	15	37	2	2	2	1	1	3	3	2	1	1	2	2	4	1	4	4	1	4	3	2	1	26	3	2.6	1	0	0	1	2	-0.0528745
379	65	64	2	2	2	1	1	4	4	1	2	1	1	3	4	3	3	3	2	3	3	3	2	29	3	2.9	0	1	0	0	1	0.693358
380	15	26	1	2	2	1	1	3	4	1	2	1	1	1	1	1	2	1	1	2	2	1	1	13	1	1.3	0	1	0	0	1	-1.24047
381	53	23	2	2	1	1	1	3	3	2	2	2	2	5	2	1	3	3	2	5	5	4	3	33	4	3.3	1	1	1	1	4	0.225444
